# Supplementary material for: Electroacupuncture for Gastrointestinal Function Recovery after Gynecological Surgery: A Systematic Review and Meta-Analysis
Source: Evid Based Complement Alternat Med. 2021 Dec 21;2021:8329366. doi: 10.1155/2021/8329366 (PMC8714373; doi:10.1155/2021/8329366)
Supplement: Supplementary Materials — Supplementary file 1: Supplementary Figure 1. The search strategy in this review. Supplementary Figure 2. Forest plot of time to first flatus by subgroup analysis for anesthesia type. Supplementary Figure 3. Forest plot of time to first flatus by subgroup analysis for intervention points. Supplementary Figure 4. Forest plot of time to first flatus by subgroup analysis for comparators. Supplementary Figure 5. Forest plot of time to bowel sounds recovery by subgroup analysis for comparators. Supplementary Table 1. Sensitivity analysis for time to first flatus. Supplementary Table 1. PEDro scores of the included studies. Supplementary Table 2. Sensitivity analysis for time to first flatus. Supplementary Table 3. Evidence quality assessment according to GRADE. Supplementary file 2. PRISMA checklist. [file 8329366.f1.zip]

Archive with 3 entries (3 files):
- 8329366.f1/revised 2-supplementry file 1 (1).pdf
- 8329366.f1/revised 3 Supporting (2).docx
- 8329366.f1/revised 3-supplementry file 2 PRISMA_2020_checklist (1).docx
